# Supplementary material for: Knowledge, Awareness, and Willingness Toward the HPV Vaccine Among Medical Students at Qassim University: A Cross-Sectional Study
Source: Vaccines (Basel). 2026 Jun 15;14(6):529. doi: 10.3390/vaccines14060529 (PMC13307675; doi:10.3390/vaccines14060529)
Supplement: Supplementary file 1 [file vaccines-14-00529-s001.zip]

Archive with 1 entries (1 files):
- vaccines-4339861-supplementary.pdf
